# Supplementary material for: Modified Linggui Zhugan Decoction protects against ventricular remodeling through ameliorating mitochondrial damage in post-myocardial infarction rats
Source: Front Cardiovasc Med. 2023 Jan 10;9:1038523. doi: 10.3389/fcvm.2022.1038523 (PMC9872118; doi:10.3389/fcvm.2022.1038523)
Supplement: Supplementary file 3 [file Table_1.XLSX]

## Sheet: MLZG ingredients
Degree	Serial number	Mol ID	Molecule Name	molecular weight	Component source	type
118	G2	MOL000098	quercetin	302.25	Radix astragali，Semen lepidii	comp8
114	H	MOL000422	kaempferol	286.25	Radix astragali，Semen lepidii，Panax ginseng	comp9
84	C	MOL000358	beta-sitosterol	414.79	Radix angelicae sinensis ，Ramulus cinnamomic，Panax ginseng，Semen lepidii	comp3
38	DS9	MOL000006	luteolin	286.25	Radix salviae miltiorrhizae	drug03
36	D	MOL000449	Stigmasterol	412.77	Radix angelicae sinensis ，Panax ginseng	comp4
34	G1	MOL000354	isorhamnetin	316.28	Radix astragali，Semen lepidii	comp7
33	E	MOL000296	hederagenin	414.79	Poria，Radix astragali，Semen lepidii	comp5
27	DS56	MOL007154	tanshinone iia	294.37	Radix salviae miltiorrhizae	drug03
23	HQ4	MOL000378	7-O-methylisomucronulatol	316.38	Radix astragali	drug06
20	DS52	MOL007145	salviolone	268.38	Radix salviae miltiorrhizae	drug03
20	HQ8	MOL000392	formononetin	268.28	Radix astragali	drug06
19	DS34	MOL007100	dihydrotanshinlactone	266.31	Radix salviae miltiorrhizae	drug03
17	DS30	MOL007088	cryptotanshinone	296.39	Radix salviae miltiorrhizae	drug03
17	DS39	MOL007111	Isotanshinone II	294.37	Radix salviae miltiorrhizae	drug03
17	DS44	MOL007124	neocryptotanshinone ii	270.35	Radix salviae miltiorrhizae	drug03
16	DS11	MOL007041	2-isopropyl-8-methylphenanthrene-3,4-dione	264.34	Radix salviae miltiorrhizae	drug03
16	DS14	MOL007049	4-methylenemiltirone	266.36	Radix salviae miltiorrhizae	drug03
RS	DS31	MOL007093	dan-shexinkum d	336.41	Radix salviae miltiorrhizae	drug03
16	DS38	MOL007108	isocryptotanshi-none	296.39	Radix salviae miltiorrhizae	drug03
16	DS40	MOL007119	miltionone Ⅰ	312.39	Radix salviae miltiorrhizae	drug03
16	HQ3	MOL000371	3,9-di-O-methylnissolin	314.36	Radix astragali	drug06
15	DS33	MOL007098	deoxyneocryptotanshinone	298.41	Radix salviae miltiorrhizae	drug03
15	DS36	MOL007105	epidanshenspiroketallactone	284.38	Radix salviae miltiorrhizae	drug03
14	DS43	MOL007122	Miltirone	282.41	Radix salviae miltiorrhizae	drug03
14	RS13	MOL000787	Fumarine	353.4	Panax ginseng	drug07
13	DS1	MOL001601	1,2,5,6-tetrahydrotanshinone	280.34	Radix salviae miltiorrhizae	drug03
13	DS22	MOL007069	przewaquinone c	296.34	Radix salviae miltiorrhizae	drug03
13	DS32	MOL007094	danshenspiroketallactone	282.36	Radix salviae miltiorrhizae	drug03
12	BZ2	MOL000049	3β-acetoxyatractylone	274.39	Rhizoma atractylodis macrocephalae	drug01
12	DS6	MOL002651	Dehydrotanshinone II A	292.35	Radix salviae miltiorrhizae	drug03
12	DS18	MOL007061	Methylenetanshinquinone	278.32	Radix salviae miltiorrhizae	drug03
12	HQ6	MOL000380	(6aR,11aR)-9,10-dimethoxy-6a,11a-dihydro-6H-benzofurano[3,2-c]chromen-3-ol		Radix astragali	drug06
12	HQ9	MOL000417	Calycosin		Radix astragali	drug06
11	RS6	MOL005321	Frutinone A		Panax ginseng	drug07
10	DS5	MOL002222	sugiol		Radix salviae miltiorrhizae	drug03
10	DS12	MOL007045	3α-hydroxytanshinoneⅡa		Radix salviae miltiorrhizae	drug03
10	DS46	MOL007127	1-methyl-8,9-dihydro-7H-naphtho[5,6-g]benzofuran-6,10,11-trione		Radix salviae miltiorrhizae	drug03
10	DS57	MOL007155	(6S)-6-(hydroxymethyl)-1,6-dimethyl-8,9-dihydro-7H-naphtho[8,7-g]benzofuran-10,11-dione		Radix salviae miltiorrhizae	drug03
9	DS15	MOL007050	2-(4-hydroxy-3-methoxyphenyl)-5-(3-hydroxypropyl)-7-methoxy-3-benzofurancarboxaldehyde		Radix salviae miltiorrhizae	drug03
9	DS17	MOL007059	3-beta-Hydroxymethyllenetanshiquinone		Radix salviae miltiorrhizae	drug03
9	DS26	MOL007079	tanshinaldehyde		Radix salviae miltiorrhizae	drug03
9	RS2	MOL003648	Inermin		Panax ginseng	drug07
9	RS11	MOL005384	suchilactone		Panax ginseng	drug07
8	B	MOL000073	ent-Epicatechin		Pericarpium areca，Ramulus cinnamomic	comp2
8	DS10	MOL007036	5,6-dihydroxy-7-isopropyl-1,1-dimethyl-2,3-dihydrophenanthren-4-one		Radix salviae miltiorrhizae	drug03
8	DS29	MOL007085	Salvilenone		Radix salviae miltiorrhizae	drug03
8	DS35	MOL007101	dihydrotanshinoneⅠ		Radix salviae miltiorrhizae	drug03
8	DS37	MOL007107	C09092		Radix salviae miltiorrhizae	drug03
8	DS45	MOL007125	neocryptotanshinone		Radix salviae miltiorrhizae	drug03
8	RS7	MOL005344	ginsenoside rh2		Panax ginseng	drug07
7	DS28	MOL007082	Danshenol A		Radix salviae miltiorrhizae	drug03
7	DS47	MOL007130	prolithospermic acid		Radix salviae miltiorrhizae	drug03
7	DS58	MOL007156	tanshinone Ⅵ		Radix salviae miltiorrhizae	drug03
7	GZ3	MOL004576	taxifolin		Ramulus cinnamomic	drug05
7	HQ2	MOL000239	Jaranol		Radix astragali	drug06
7	RS9	MOL005356	Girinimbin		Panax ginseng	drug07
6	DFP1	MOL000004	Procyanidin B1		Pericarpium areca	drug02
6	DS41	MOL007120	miltionone Ⅱ		Radix salviae miltiorrhizae	drug03
6	F	MOL000359	sitosterol		Ramulus cinnamomic，Rhizoma alismatis	comp6
5	DS16	MOL007058	formyltanshinone		Radix salviae miltiorrhizae	drug03
5	DS20	MOL007064	przewalskin b		Radix salviae miltiorrhizae	drug03
5	DS27	MOL007081	Danshenol B		Radix salviae miltiorrhizae	drug03
5	DS48	MOL007132	(2R)-3-(3,4-dihydroxyphenyl)-2-[(Z)-3-(3,4-dihydroxyphenyl)acryloyl]oxy-propionic acid		Radix salviae miltiorrhizae	drug03
5	DS51	MOL007143	salvilenone Ⅰ		Radix salviae miltiorrhizae	drug03
5	GZ2	MOL000492	(+)-catechin		Ramulus cinnamomic	drug05
4	A	MOL000033	(3S,8S,9S,10R,13R,14S,17R)-10,13-dimethyl-17-[(2R,5S)-5-propan-2-yloctan-2-yl]-2,3,4,7,8,9,11,12,14,15,16,17-dodecahydro-1H-cyclopenta[a]phenanthren-3-ol		Rhizoma atractylodis macrocephalae ，Radix astragali	comp1
4	DS21	MOL007068	Przewaquinone B		Radix salviae miltiorrhizae	drug03
4	DS23	MOL007070	(6S,7R)-6,7-dihydroxy-1,6-dimethyl-8,9-dihydro-7H-naphtho[8,7-g]benzofuran-10,11-dione		Radix salviae miltiorrhizae	drug03
4	DS53	MOL007150	(6S)-6-hydroxy-1-methyl-6-methylol-8,9-dihydro-7H-naphtho[8,7-g]benzofuran-10,11-quinone		Radix salviae miltiorrhizae	drug03
4	DS54	MOL007151	Tanshindiol B		Radix salviae miltiorrhizae	drug03
4	DS55	MOL007152	Przewaquinone E		Radix salviae miltiorrhizae	drug03
4	GZ1	MOL001736	(-)-taxifolin		Ramulus cinnamomic	drug05
4	HQ10	MOL000433	FA		Radix astragali	drug06
4	RS14	MOL005308	Aposiopolamine		Panax ginseng	drug07
3	BZ3	MOL000072	8β-ethoxy atractylenolide Ⅲ		Rhizoma atractylodis macrocephalae	drug01
3	DS2	MOL001659	Poriferasterol		Radix salviae miltiorrhizae	drug03
3	DS19	MOL007063	przewalskin a		Radix salviae miltiorrhizae	drug03
3	DS24	MOL007071	przewaquinone f		Radix salviae miltiorrhizae	drug03
3	DS42	MOL007121	miltipolone		Radix salviae miltiorrhizae	drug03
3	HQ7	MOL000387	Bifendate		Radix astragali	drug06
3	RS1	MOL002879	Diop		Panax ginseng	drug07
3	RS3	MOL005317	Deoxyharringtonine		Panax ginseng	drug07
3	RS4	MOL005318	Dianthramine		Panax ginseng	drug07
3	RS5	MOL005320	arachidonate		Panax ginseng	drug07
3	TLZ3	MOL003927	Dihomolinolenic acid		Semen lepidii	drug08
2	BZ1	MOL000022	14-acetyl-12-senecioyl-2E,8Z,10E-atractylentriol		Rhizoma atractylodis macrocephalae	drug01
2	DS3	MOL001771	poriferast-5-en-3beta-ol		Radix salviae miltiorrhizae	drug03
2	DS4	MOL001942	isoimperatorin		Radix salviae miltiorrhizae	drug03
2	DS7	MOL002776	Baicalin		Radix salviae miltiorrhizae	drug03
2	DS8	MOL000569	digallate		Radix salviae miltiorrhizae	drug03
2	DS13	MOL007048	(E)-3-[2-(3,4-dihydroxyphenyl)-7-hydroxy-benzofuran-4-yl]acrylic acid		Radix salviae miltiorrhizae	drug03
2	DS25	MOL007077	sclareol		Radix salviae miltiorrhizae	drug03
2	DS49	MOL007141	salvianolic acid g		Radix salviae miltiorrhizae	drug03
2	DS50	MOL007142	salvianolic acid j		Radix salviae miltiorrhizae	drug03
2	FL1	MOL000273	(2R)-2-[(3S,5R,10S,13R,14R,16R,17R)-3,16-dihydroxy-4,4,10,13,14-pentamethyl-2,3,5,6,12,15,16,17-octahydro-1H-cyclopenta[a]phenanthren-17-yl]-6-methylhept-5-enoic acid		Poria	drug04
2	FL2	MOL000275	trametenolic acid		Poria	drug04
2	FL3	MOL000279	Cerevisterol		Poria	drug04
2	FL4	MOL000282	ergosta-7,22E-dien-3beta-ol		Poria	drug04
2	FL5	MOL000283	Ergosterol peroxide		Poria	drug04
2	HQ1	MOL000211	Mairin		Radix astragali	drug06
2	HQ5	MOL000379	9,10-dimethoxypterocarpan-3-O-β-D-glucoside		Radix astragali	drug06
2	RS8	MOL005348	Ginsenoside-Rh4_qt		Panax ginseng	drug07
2	RS10	MOL005376	Panaxadiol		Panax ginseng	drug07
2	RS12	MOL005399	alexandrin_qt		Panax ginseng	drug07
2	TLZ1	MOL003906	K-STROPHANTHOSIDE_qt		Semen lepidii	drug08
2	TLZ2	MOL003908	Cynotoxin		Semen lepidii	drug08
2	ZX1	MOL000831	Alisol B monoacetate		Rhizoma alismatis	drug09
2	ZX2	MOL000849	16β-methoxyalisol B monoacetate		Rhizoma alismatis	drug09
2	ZX3	MOL000853	alisol B		Rhizoma alismatis	drug09
2	ZX4	MOL000856	alisol C monoacetate		Rhizoma alismatis	drug09
2	ZX5	MOL002464	1-Monolinolein		Rhizoma alismatis	drug09
2	ZX6	MOL000862	[(1S,3R)-1-[(2R)-3,3-dimethyloxiran-2-yl]-3-[(5R,8S,9S,10S,11S,14R)-11-hydroxy-4,4,8,10,14-pentamethyl-3-oxo-1,2,5,6,7,9,11,12,15,16-decahydrocyclopenta[a]phenanthren-17-yl]butyl] acetate		Rhizoma alismatis	drug09
